# Supplementary material for: A Plasmodium apicoplast-targeted unique exonuclease/FEN exhibits interspecies functional differences attributable to an insertion that alters DNA-binding
Source: Nucleic Acids Res. 2024 Jun 18;52(13):7843–62. doi: 10.1093/nar/gkae512 (PMC11260460; doi:10.1093/nar/gkae512)
Supplement: gkae512_Supplemental_Files [file gkae512_supplemental_files.zip]

Archive with 6 entries (6 files):
- Supplementary Figure S1.pdf
- Supplementary Figure S2.pdf
- Supplementary Figure S3.pdf
- Supplementary Figures S4-S6.pdf
- Supplementary Figures S7-S13.pdf
- Supplementary Tables.pdf
